# Supplementary material for: Medicinal Amazonian Oleoresins: An Eco-Friendly Chemical Fingerprinting Method
Source: Plants (Basel). 2026 May 28;15(11):1651. doi: 10.3390/plants15111651 (PMC13259250; doi:10.3390/plants15111651)
Supplement: Supplementary file 1 [file plants-15-01651-s001.zip]

Archive with 1 entries (1 files):
- plants-4301695-supplementary.pdf
